# Supplementary material for: Body Coloration Characterization and Proteomic Analysis of Diurnal Color Variation in Farmed Larimichthys crocea
Source: Animals (Basel). 2026 Jan 23;16(3):353. doi: 10.3390/ani16030353 (PMC12896436; doi:10.3390/ani16030353)
Supplement: Supplementary file 1 [file animals-16-00353-s001.zip]

Archive with 1 entries (1 files):
- animals-4097766-supplementary.pdf
